# Supplementary material for: Leptosphaeria maculans Alters Glucosinolate Profiles in Blackleg Disease–Resistant and -Susceptible Cabbage Lines
Source: Front Plant Sci. 2017 Oct 12;8:1769. doi: 10.3389/fpls.2017.01769 (PMC5644266; doi:10.3389/fpls.2017.01769)
Supplement: Supplementary file 2 [file DataSheet2.XLSX]

## Sheet: HPLC data
Sample	Rep.	Glucoiberin	Progoitrin	Glucoraphanin	Sinigrin	gluconapin	glucoiberverin	4-hydroxyglucobrassicin	unknown	glucoerucin	Glucobrassicin	4-Methoxyglucobrassicin	Neoglucobrassicin	Total glucosinolate
L29 control	1	4.48508	0	0	6.47367	0	0.60309	0	0	0	3.08531	0.831053	0	15.4782		L16 = BN4059
	2	4.66406	0	0	6.38607	0	0.570273	0	0	0	3.04019	0.730653	0	15.3912		L19 = BN4072
	3	4.72798	0	0	6.4126	0	0.508084	0	0	0	2.03293	0.635196	0	14.3168		L23 = BN4098
	MEAN	4.62571	0	0	6.42412	0	0.560483	0	0	0	2.71948	0.732301	0	15.0621		L29 = BN4303
	SD	0.112614	0	0	0.0401778	0	0.0431597	0	0	0	0.53218	0.0875996	0	0.578608
L29 mock	1	7.02223	0	0	4.25775	0	0.630237	0	0	0.0540158	5.13154	0.708465	0.0512398	17.8555
	2	6.86471	0	0	4.33919	0	0.545698	0	0	0.0507854	3.92899	0.503822	0.0457177	16.2789
	3	6.81278	0	0	4.41977	0	0.665474	0	0	0.0581245	4.67404	0.576347	0.0511213	17.2577
	MEAN	6.89991	0	0	4.3389	0	0.613803	0	0	0.0543085	4.57819	0.596211	0.0493596	17.1307
	SD	0.097558	0	0	0.0724556	0	0.0550572	0	0	0.00328998	0.542899	0.0928036	0.0028215	0.711893
L29 02s	1	4.55627	0	0	3.55112	0	2.35352	0	0	0	4.77087	0.699924	0.0318982	15.9636
	2	6.92191	0	0	4.89322	0	1.17789	0	0	0	4.70762	0.682084	0.0279214	18.4107
	3	5.45095	0	0	4.23336	0	1.57721	0	0	0	4.77121	0.724785	0.0359623	16.7935
	MEAN	5.64304	0	0	4.2259	0	1.70288	0	0	0	4.7499	0.702264	0.0319273	17.0559
	SD	1.06836	0	0	0.600233	0	0.53469	0	0	0	0.0327503	0.019182	0.00359603	1.11307
L29 100s	1	7.35987	0	0	6.1327	0	2.86579	0	0	0.104319	11.7555	0.510491	0.177437	28.9061
	2	6.17863	0	0	5.94281	0	2.2057	0	0	0.133865	10.3576	0.582775	0.170984	25.5724
	3	8.03052	0	0	6.51896	0	2.55384	0	0	0.097567	14.2561	0.671472	0.190661	32.3191
	MEAN	7.18967	0	0	6.19816	0	2.54178	0	0	0.111917	12.1231	0.588246	0.179694	28.9325
	SD	0.838615	0	0	0.262601	0	0.295346	0	0	0.0172671	1.76656	0.0721176	0.00897154	3.01731
L16 control	1	9.29378	1.52634	0	28.8644	0	1.20591	0	0	0	5.91563	0.786164	0	47.5922
	2	8.13267	1.46024	0	29.0314	0	1.91119	0	0	0	7.1386	0.784083	0	48.4582
	3	10.1622	1.00151	0	32.0977	0	1.48624	0	0	0	6.65936	0.813723	0	52.2207
	MEAN	9.19622	1.32936	0	29.9978	0	1.53445	0	0	0	6.5712	0.794657	0	49.4237
	SD	0.910786	0.25567	0	1.62825	0	0.317612	0	0	0	0.551178	0.0147981	0	2.2009
L16 mock	1	6.68537	0.248928	0	11.9329	0	1.61474	0	0	0	6.35982	0.72206	0.108053	27.6719
	2	7.95709	0.281566	0	11.8647	0	1.41865	0	0	0	6.05516	0.641614	0.0630968	28.2819
	3	6.7051	0.241573	0	11.6381	0	1.40557	0	0	0	5.55175	0.653855	0.0894652	26.2854
	MEAN	7.11585	0.257356	0	11.8119	0	1.47965	0	0	0	5.98891	0.67251	0.0868717	27.4131
	SD	0.651679	0.0190395	0	0.138047	0	0.1048	0	0	0	0.365002	0.0387699	0.0202053	0.915076
L16 02s	1	8.50276	0.159388	0	17.158	0	0.575195	0	0	0	4.51485	0.482465	0.0598662	31.4525
	2	6.28789	0.182182	0	16.6028	0	0.322536	0	0	0	3.76558	0.441913	0.0681749	27.6711
	3	7.03866	0.139998	0	17.8728	0	0.295951	0	0	0	3.91392	0.474953	0.0862668	29.8225
	MEAN	7.27644	0.160522	0	17.2112	0	0.397894	0	0	0	4.06478	0.466444	0.0714359	29.6487
	SD	1.0075	0.0188858	0	0.569436	0	0.13785	0	0	0	0.354874	0.0192959	0.0120739	1.69646
L16 100s	1	12.3232	0.495958	0	21.225	0	0.252024	0	0	0	9.3502	0.532194	0.170588	44.3492
	2	11.1155	0.431965	0	20.76	0	0.232217	0	0	0	8.38	0.488722	0.16154	41.5699
	3	14.7611	0.37129	0	21.2085	0	0.222307	0	0	0	9.60791	0.536438	0.0713416	46.7789
	MEAN	12.7333	0.433071	0	21.0645	0	0.235516	0	0	0	9.1127	0.519118	0.13449	44.2327
	SD	1.661	0.05576	0	0.235969	0	0.0135332	0	0	0	0.579136	0.0236213	0.0490814	2.33124
L19 control	1	1.71754	0	0	11.5783	0	0.311397	0	0	0.0525854	3.77455	0.502835	0.0996155	18.0368
	2	1.96886	0	0	11.7567	0	0.202163	0	0	0.0514373	3.27986	0.411138	0.0875	17.7576
	3	2.60965	0	0	13.5317	0	0.203966	0	0	0.050693	3.17903	0.401775	0.0726841	20.0495
	MEAN	2.09868	0	0	12.2889	0	0.239175	0	0	0.0515719	3.41115	0.438583	0.0865999	18.6146
	SD	0.411444	0	0	0.966005	0	0.0559484	0	0	0.000852673	0.285081	0.0499453	0.0120643	1.11845
L19 mock	1	2.656	0	0	10.3107	0	0	0	0	0.0556208	3.10598	0.256204	0.134962	16.5195
	2	2.25479	0	0	9.78417	0	0	0	0	0.0521068	5.10655	0.257785	0.13187	17.5873
	3	1.98536	0	0	9.53956	0	0	0	0	0.0609712	4.99115	0.261549	0.114175	16.9528
	MEAN	2.29872	0	0	9.87816	0	0	0	0	0.0562329	4.40122	0.258513	0.127002	17.0198
	SD	0.30184	0	0	0.352485	0	0	0	0	0.00399252	1.00462	0.00245553	0.0100321	0.480332
L19 02s	1	2.75094	0	0	16.6554	0.224587	0	0	0	0	4.36328	0.302723	0.0804783	24.3774
	2	2.36317	0	0	18.3689	0.264439	0	0	0	0	5.20703	0.369526	0.0996607	26.6727
	3	2.49976	0	0	18.0773	0.274853	0	0	0	0	5.49209	0.374913	0.0996095	26.8185
	MEAN	2.53796	0	0	17.7005	0.254626	0	0	0	0	5.0208	0.349054	0.0932495	25.9562
	SD	0.175922	0	0	0.820009	0.0237302	0	0	0	0	0.525028	0.0359689	0.00989257	1.2247
L19 100s	1	3.57799	0	0	7.10861	0	0	0	0	0.0511987	8.60601	0.28741	0.0968355	19.7281
	2	4.28834	0	0	7.98759	0	0	0	0	0.0541987	9.40893	0.293118	0.090955	22.1231
	3	4.13432	0	0	7.33113	0	0	0	0	0.0525818	9.22655	0.294628	0.111315	21.1505
	MEAN	4.00022	0	0	7.47578	0	0	0	0	0.0526597	9.0805	0.291719	0.0997018	21.0006
	SD	0.33423	0	0	0.408745	0	0	0	0	0.001343	0.37648	0.00340543	0.00937207	1.07739
L23 control	1	8.00902	0	0	10.2267	0	0.13094	0.267907	0	0.0566684	5.03877	0.790033	0.0496687	24.5697
	2	10.462	0	0	11.0533	0	0.168729	0.249899	0	0.0605435	5.3152	0.792269	0.0353661	28.1373
	3	8.86563	0	0	10.4195	0	0.140215	0.263155	0	0.0608413	5.08963	0.796287	0.0404279	25.6757
	MEAN	9.11222	0	0	10.5665	0	0.146628	0.260321	0	0.0593511	5.14787	0.792863	0.0418209	26.1275
	SD	1.11351	0	0	0.386801	0	0.0176147	0.00834734	0	0.00208224	0.131594	0.00283436	0.00648666	1.63342
L23 mock	1	8.94172	0	0	7.1953	0	0.151755	0	0	0	4.88353	0.67678	0	21.8491
	2	9.55833	0	0	7.70804	0	0.14902	0	0	0	2.96304	0.412432	0	20.7909
	3	11.0116	0	0	7.84989	0	0.146025	0	0	0	3.13064	0.432594	0	22.5707
	MEAN	9.83721	0	0	7.58441	0	0.148934	0	0	0	3.65907	0.507269	0	21.7369
	SD	0.95054	0	0	0.308002	0	0.00256365	0	0	0	0.951419	0.131612	0	0.800712
L23 02s	1	13.7353	0	0	9.94406	0	0.15091	0	0	0	6.46153	0.825305	0.0308532	31.1479
	2	11.8724	0	0	10.3763	0	0.16912	0	0	0	6.94956	0.960855	0.0664757	30.3947
	3	10.2708	0	0	9.31432	0	0.149102	0	0	0	8.05979	1.04661	0.0430299	28.8836
	MEAN	11.9595	0	0	9.87822	0	0.156378	0	0	0	7.15696	0.944258	0.0467863	30.1421
	SD	1.55085	0	0	0.477658	0	0.00990314	0	0	0	0.732597	0.0998031	0.0161944	1.03137
L23 100s	1	8.84943	0	0	9.73156	0	0.199836	0	0	0	7.43622	0.9101	0.0622574	27.1894
	2	7.99532	0	0	9.40259	0	0.178581	0	0	0	9.04906	1.204	0.058249	27.8878
	3	8.30964	0	0	9.20056	0	0.212822	0	0	0	8.5692	1.12475	0.0651915	27.4822
	MEAN	8.38479	0	0	9.4449	0	0.19708	0	0	0	8.35149	1.07962	0.0618993	27.5198
	SD	0.38638	0	0	0.239722	0	0.0154614	0	0	0	0.740738	0.136006	0.00311716	0.313692
Ohgane	1	0	0	0	0.296023	0	0	0	0	0	4.70054	0.188247	0	5.18481
	2	0	0	0	0.290447	0	0	0	0	0	4.13097	0.182023	0	4.60344
	3	0	0	0	0.289946	0	0	0	0	0	4.52805	0.191689	0	5.00968
	MEAN	0	0	0	0.292139	0	0	0	0	0	4.45318	0.18732	0	4.93264
	SD	0	0	0	0.00301712	0	0	0	0	0	0.261237	0.00438212	0	0.266757

## Sheet: ANOVA data
	Treatment	Line	Combination	Rep.	Glucoiberin	Progoitrin	Sinigrin	gluconapin	glucoiberverin	glucoerucin	4-hydroxyglucobrassicin	Glucobrassicin	4-Methoxyglucobrassicin	Neoglucobrassicin	Total glucosinolate
BN4059 control	1	1	BN4059 control	1	9.29378	1.52634	28.8644	0	1.20591	0	0	5.91563	0.786164	0	47.5922
BN4059 control	1	1	BN4059 control	2	8.13267	1.46024	29.0314	0	1.91119	0	0	7.1386	0.784083	0	48.4582
BN4059 control	1	1	BN4059 control	3	10.1622	1.00151	32.0977	0	1.48624	0	0	6.65936	0.813723	0	52.2207
BN4059 mock	2	1	BN4059 mock	1	6.68537	0.248928	11.9329	0	1.61474	0	0	6.35982	0.72206	0.108053	27.6719
BN4059 mock	2	1	BN4059 mock	2	7.95709	0.281566	11.8647	0	1.41865	0	0	6.05516	0.641614	0.0630968	28.2819
BN4059 mock	2	1	BN4059 mock	3	6.7051	0.241573	11.6381	0	1.40557	0	0	5.55175	0.653855	0.0894652	26.2854
BN4059 03-02s	3	1	BN4059 03-02s	1	8.50276	0.159388	17.158	0	0.575195	0	0	4.51485	0.482465	0.0598662	31.4525
BN4059 03-02s	3	1	BN4059 03-02s	2	6.28789	0.182182	16.6028	0	0.322536	0	0	3.76558	0.441913	0.0681749	27.6711
BN4059 03-02s	3	1	BN4059 03-02s	3	7.03866	0.139998	17.8728	0	0.295951	0	0	3.91392	0.474953	0.0862668	29.8225
BN4059 00-100s	4	1	BN4059 00-100s	1	12.3232	0.495958	21.225	0	0.252024	0	0	9.3502	0.532194	0.170588	44.3492
BN4059 00-100s	4	1	BN4059 00-100s	2	11.1155	0.431965	20.76	0	0.232217	0	0	8.38	0.488722	0.16154	41.5699
BN4059 00-100s	4	1	BN4059 00-100s	3	14.7611	0.37129	21.2085	0	0.222307	0	0	9.60791	0.536438	0.161342	46.8689
BN4072 control	1	2	BN4072 control	1	1.71754	0	11.5783	0	0.311397	0.0525854	0	3.77455	0.502835	0.0996155	18.0368
BN4072 control	1	2	BN4072 control	2	1.96886	0	11.7567	0	0.202163	0.0514373	0	3.27986	0.411138	0.0875	17.7576
BN4072 control	1	2	BN4072 control	3	2.60965	0	13.5317	0	0.203966	0.050693	0	3.17903	0.401775	0.0726841	20.0495
BN4072 mock	2	2	BN4072 mock	1	2.656	0	10.3107	0	0	0.0556208	0	3.10598	0.256204	0.134962	16.5195
BN4072 mock	2	2	BN4072 mock	2	2.25479	0	9.78417	0	0	0.0521068	0	5.10655	0.257785	0.13187	17.5873
BN4072 mock	2	2	BN4072 mock	3	1.98536	0	9.53956	0	0	0.0609712	0	4.99115	0.261549	0.114175	16.9528
BN4072 03-02s	3	2	BN4072 03-02s	1	2.75094	0	16.6554	0.224587	0	0	0	4.36328	0.302723	0.0804783	24.3774
BN4072 03-02s	3	2	BN4072 03-02s	2	2.36317	0	18.3689	0.264439	0	0	0	5.20703	0.369526	0.0996607	26.6727
BN4072 03-02s	3	2	BN4072 03-02s	3	2.49976	0	18.0773	0.274853	0	0	0	5.49209	0.374913	0.0996095	26.8185
BN4072 00-100s	4	2	BN4072 00-100s	1	3.57799	0	7.10861	0	0	0.0511987	0	8.60601	0.28741	0.0968355	19.7281
BN4072 00-100s	4	2	BN4072 00-100s	2	4.28834	0	7.98759	0	0	0.0541987	0	9.40893	0.293118	0.090955	22.1231
BN4072 00-100s	4	2	BN4072 00-100s	3	4.13432	0	7.33113	0	0	0.0525818	0	9.22655	0.294628	0.111315	21.1505
BN4098 control	1	3	BN4098 control	1	8.00902	0	10.2267	0	0.13094	0.0566684	0.267907	5.03877	0.790033	0.0496687	24.5697
BN4098 control	1	3	BN4098 control	2	10.462	0	11.0533	0	0.168729	0.0605435	0.249899	5.3152	0.792269	0.0353661	28.1373
BN4098 control	1	3	BN4098 control	3	8.86563	0	10.4195	0	0.140215	0.0608413	0.263155	5.08963	0.796287	0.0404279	25.6757
BN4098 mock	2	3	BN4098 mock	1	8.94172	0	7.1953	0	0.151755	0	0	4.88353	0.67678	0	21.8491
BN4098 mock	2	3	BN4098 mock	2	9.55833	0	7.70804	0	0.14902	0	0	2.96304	0.412432	0	20.7909
BN4098 mock	2	3	BN4098 mock	3	11.0116	0	7.84989	0	0.146025	0	0	3.13064	0.432594	0	22.5707
BN4098 03-02s	3	3	BN4098 03-02s	1	13.7353	0	9.94406	0	0.15091	0	0	6.46153	0.825305	0.0308532	31.1479
BN4098 03-02s	3	3	BN4098 03-02s	2	11.8724	0	10.3763	0	0.16912	0	0	6.94956	0.960855	0.0664757	30.3947
BN4098 03-02s	3	3	BN4098 03-02s	3	10.2708	0	9.31432	0	0.149102	0	0	8.05979	1.04661	0.0430299	28.8836
BN4098 00-100s	4	3	BN4098 00-100s	1	8.84943	0	9.73156	0	0.199836	0	0	7.43622	0.9101	0.0622574	27.1894
BN4098 00-100s	4	3	BN4098 00-100s	2	7.99532	0	9.40259	0	0.178581	0	0	9.04906	1.204	0.058249	27.8878
BN4098 00-100s	4	3	BN4098 00-100s	3	8.30964	0	9.20056	0	0.212822	0	0	8.5692	1.12475	0.0651915	27.4822
BN4303 control	1	4	BN4303 control	1	4.48508	0	6.47367	0	0.60309	0	0	3.08531	0.831053	0	15.4782
BN4303 control	1	4	BN4303 control	2	4.66406	0	6.38607	0	0.570273	0	0	3.04019	0.730653	0	15.3912
BN4303 control	1	4	BN4303 control	3	4.72798	0	6.4126	0	0.508084	0	0	2.03293	0.635196	0	14.3168
BN4303 mock	2	4	BN4303 mock	1	7.02223	0	4.25775	0	0.630237	0.0540158	0	5.13154	0.708465	0.0512398	17.8555
BN4303 mock	2	4	BN4303 mock	2	6.86471	0	4.33919	0	0.545698	0.0507854	0	3.92899	0.503822	0.0457177	16.2789
BN4303 mock	2	4	BN4303 mock	3	6.81278	0	4.41977	0	0.665474	0.0581245	0	4.67404	0.576347	0.0511213	17.2577
BN4303 03-02s	3	4	BN4303 03-02s	1	4.55627	0	3.55112	0	2.35352	0	0	4.77087	0.699924	0.0318982	15.9636
BN4303 03-02s	3	4	BN4303 03-02s	2	6.92191	0	4.89322	0	1.17789	0	0	4.70762	0.682084	0.0279214	18.4107
BN4303 03-02s	3	4	BN4303 03-02s	3	5.45095	0	4.23336	0	1.57721	0	0	4.77121	0.724785	0.0359623	16.7935
BN4303 00-100s	4	4	BN4303 00-100s	1	7.35987	0	6.1327	0	2.86579	0.104319	0	11.7555	0.510491	0.177437	28.9061
BN4303 00-100s	4	4	BN4303 00-100s	2	6.17863	0	5.94281	0	2.2057	0.133865	0	10.3576	0.582775	0.170984	25.5724
BN4303 00-100s	4	4	BN4303 00-100s	3	8.03052	0	6.51896	0	2.55384	0.097567	0	14.2561	0.671472	0.190661	32.3191

## Sheet: Figures-final
			Control							Fold changes														SE		Control				Mock				03-02s				00-100s
			BN4059	BN4072	BN4098	BN4303		Combination	Blackleg scores	GIB	SIN	GIV	GER	GBS	MGBS	NGBS	Total GSL									Line 16	Line 19	Line 23	Line 29	Line 16	Line 19	Line 23	Line 29	Line 16	Line 19	Line 23	Line 29	Line 16	Line 19	Line 23	Line 29
	Glucoiberin	Control	9.19622	2.09868	9.11222	4.62571		BN4059-03-02s (HS)	9	1.02257	1.45711	0.26891		0.678718	0.693587	0.822315	1.08155							Glucoiberin		1.01829	0.460008	1.24494	0.125906	0.728599	0.337467	1.06274	0.109073	1.12641	0.196686	1.73391	1.19446	1.85705	0.373681	0.431986	0.937601
		Mock	7.11585	2.29872	9.83721	6.89991		BN4059-00-100s (HS)	8	1.78942	1.78333	0.15917		1.5216	0.771912	1.89348	1.61466							Progoitrin		0.285847	0	0	0	0.0212868	0	0	0	0.0211149	0	0	0	0.0623416	0	0	0
		03-02s	7.27644	2.53796	11.9595	5.64304		BN4072-03-02s (S)	7	1.10408	1.79188			1.14077	1.35024	0.734235	1.52505							Sinigrin		1.82044	1.08003	0.432457	0.0449201	0.154341	0.39409	0.344357	0.0810078	0.636649	0.916798	0.534038	0.671081	0.263821	0.456991	0.268017	0.293597
		00-100s	12.7333	4.00022	8.38479	7.18967		BN4072-00-100s (S)	7	1.7402	0.756799		0.936458	2.06318	1.12845	0.785039	1.23389							gluconapin		0	0	0	0	0	0	0	0	0	0.0265312	0	0	0	0	0	0
	Progoitrin	Control	1.32936	0	0	0		BN4098-03-02s (S)	7	1.21574	1.30244	1.04998		1.95595	1.86145	1.11873	1.38668							glucoiberverin		0.355101	0.0625522	0.0196938	0.048254	0.11717	0	0.00286625	0.0615558	0.154121	0	0.011072	0.2	0.0151306	0	0.0172863	0.330207
		Mock	0.257356	0	0	0		BN4098-00-100s (MR)	5	0.852355	1.2453	1.32327		2.28241	2.12829	1.4801	1.26604							glucoerucin		0	0.000953318	0.00232801	0	0	0.00446377	0	0.00367831	0	0	0	0	0	0.00150152	0	0.0193052
		03-02s	0.160522	0	0	0		BN4303-03-02s (MR)	4	0.817843	0.973956	2.7743		1.03751	1.17788	0.646831	0.995635							4-hydroxyglucobrassicin		0	0	0.0093326	0	0	0	0	0	0	0	0	0	0	0	0	0
		00-100s	0.433071	0	0	0		BN4303-00-100s (R)	2	1.042	1.42851	4.14103	2.06077	2.64801	0.98664	3.6405	1.68893							Glucobrassicin		0.616236	0.31873	0.147126	0.594995	0.408084	1.1232	1.06372	0.606979	0.396761	0.586999	0.819068	0.0366159	0.647494	0.420918	0.828171	1.97508
	Sinigrin	Control	29.9978	12.2889	10.5665	6.42412																		4-Methoxyglucobrassicin		0.0165448	0.0558405	0.00316891	0.0979393	0.0433461	0.00274537	0.147147	0.103758	0.0215735	0.0402145	0.111583	0.0214461	0.0264094	0.00380739	0.152059	0.08063
		Mock	11.8119	9.87816	7.58441	4.3389																		Neoglucobrassicin		0	0.0134883	0.00725231	0	0.0225902	0.0112163	0	0.00315453	0.013499	0.0110602	0.0181059	0.00402049	0.00528187	0.0104783	0.00348509	0.0100305
		03-02s	17.2112	17.7005	9.87822	4.2259																		Total glucosinolate		2.46068	1.25046	1.82622	0.646904	1.02309	0.537028	0.895224	0.795921	1.8967	1.36926	1.15311	1.24445	2.65051	1.20456	0.350718	3.37346
		00-100s	21.0645	7.47578	9.4449	6.19816
	gluconapin	Control	0	1e-05	0	0
		Mock	0	0	0	0
		03-02s	0	0.254626	0	0
		00-100s	0	0	0	0
	glucoiberverin	Control	1.53445	0.239175	0.146628	0.560483
		Mock	1.47965	0	0.148934	0.613803
		03-02s	0.397894	0	0.156378	1.70288																3.71871
		00-100s	0.235516	0	0.19708	2.54178																6.28261
	glucoerucin	Control	0	0.0515719	0.0593511	0.0001
		Mock	0	0.0562329	0	0.0543085
		03-02s	0	0	0	0
		00-100s	0	0.0526597	0	0.111917
	4-hydroxyglucobrassicin	Control	0	0	0.260321	0
		Mock	0	0	0	0
		03-02s	0	0	0	0
		00-100s	0	0	0	0
	Glucobrassicin	Control	6.5712	3.41115	5.14787	2.71948
		Mock	5.98891	4.40122	3.65907	4.57819
		03-02s	4.06478	5.0208	7.15696	4.7499
		00-100s	9.1127	9.0805	8.35149	12.1231																4.45787
	4-Methoxyglucobrassicin	Control	0.794657	0.438583	0.792863	0.732301
		Mock	0.67251	0.258513	0.507269	0.596211
		03-02s	0.466444	0.349054	0.944258	0.702264
		00-100s	0.519118	0.291719	1.07962	0.588246
	Neoglucobrassicin	Control	0	0.0865999	0.0418209	0
		Mock	0.0868717	0.127002	0	0.0493596
		03-02s	0.0714359	0.0932495	0.0467863	0.0319273
		00-100s	0.16449	0.0997018	0.0618993	0.179694
	Total glucosinolate	Control	49.4237	18.6146	26.1275	15.0621
		Mock	27.4131	17.0198	21.7369	17.1307
		03-02s	29.6487	25.9562	30.1421	17.0559
		00-100s	44.2627	21.0006	27.5198	28.9325

## Sheet: score-GSL
	Treatment	Line	Combination	Rep.	Blackleg score	Glucoiberin	Progoitrin	Sinigrin	gluconapin	glucoiberverin	glucoerucin	4-hydroxyglucobrassicin	Glucobrassicin	4-Methoxyglucobrassicin	Neoglucobrassicin	Total glucosinolate
BN4059 control	1	1	BN4059 control	1	1	9.29378	1.52634	28.8644	0	1.20591	0	0	5.91563	0.786164	0	47.5922
BN4059 control	1	1	BN4059 control	2	1	8.13267	1.46024	29.0314	0	1.91119	0	0	7.1386	0.784083	0	48.4582
BN4059 control	1	1	BN4059 control	3	1	10.1622	1.00151	32.0977	0	1.48624	0	0	6.65936	0.813723	0	52.2207
BN4059 mock	2	1	BN4059 mock	1	2	6.68537	0.248928	11.9329	0	1.61474	0	0	6.35982	0.72206	0.108053	27.6719
BN4059 mock	2	1	BN4059 mock	2	2	7.95709	0.281566	11.8647	0	1.41865	0	0	6.05516	0.641614	0.0630968	28.2819
BN4059 mock	2	1	BN4059 mock	3	2	6.7051	0.241573	11.6381	0	1.40557	0	0	5.55175	0.653855	0.0894652	26.2854
BN4059 03-02s	3	1	BN4059 03-02s	1	8	8.50276	0.159388	17.158	0	0.575195	0	0	4.51485	0.482465	0.0598662	31.4525
BN4059 03-02s	3	1	BN4059 03-02s	2	9	6.28789	0.182182	16.6028	0	0.322536	0	0	3.76558	0.441913	0.0681749	27.6711
BN4059 03-02s	3	1	BN4059 03-02s	3	9	7.03866	0.139998	17.8728	0	0.295951	0	0	3.91392	0.474953	0.0862668	29.8225
BN4059 00-100s	4	1	BN4059 00-100s	1	7	12.3232	0.495958	21.225	0	0.252024	0	0	9.3502	0.532194	0.170588	44.3492
BN4059 00-100s	4	1	BN4059 00-100s	2	8	11.1155	0.431965	20.76	0	0.232217	0	0	8.38	0.488722	0.16154	41.5699
BN4059 00-100s	4	1	BN4059 00-100s	3	8	14.7611	0.37129	21.2085	0	0.222307	0	0	9.60791	0.536438	0.161342	46.8689
BN4072 control	1	2	BN4072 control	1	1	1.71754	0	11.5783	0	0.311397	0.0525854	0	3.77455	0.502835	0.0996155	18.0368
BN4072 control	1	2	BN4072 control	2	1	1.96886	0	11.7567	0	0.202163	0.0514373	0	3.27986	0.411138	0.0875	17.7576
BN4072 control	1	2	BN4072 control	3	1	2.60965	0	13.5317	0	0.203966	0.050693	0	3.17903	0.401775	0.0726841	20.0495
BN4072 mock	2	2	BN4072 mock	1	2	2.656	0	10.3107	0	0	0.0556208	0	3.10598	0.256204	0.134962	16.5195
BN4072 mock	2	2	BN4072 mock	2	2	2.25479	0	9.78417	0	0	0.0521068	0	5.10655	0.257785	0.13187	17.5873
BN4072 mock	2	2	BN4072 mock	3	2	1.98536	0	9.53956	0	0	0.0609712	0	4.99115	0.261549	0.114175	16.9528
BN4072 03-02s	3	2	BN4072 03-02s	1	7	2.75094	0	16.6554	0.224587	0	0	0	4.36328	0.302723	0.0804783	24.3774
BN4072 03-02s	3	2	BN4072 03-02s	2	7	2.36317	0	18.3689	0.264439	0	0	0	5.20703	0.369526	0.0996607	26.6727
BN4072 03-02s	3	2	BN4072 03-02s	3	6	2.49976	0	18.0773	0.274853	0	0	0	5.49209	0.374913	0.0996095	26.8185
BN4072 00-100s	4	2	BN4072 00-100s	1	7	3.57799	0	7.10861	0	0	0.0511987	0	8.60601	0.28741	0.0968355	19.7281
BN4072 00-100s	4	2	BN4072 00-100s	2	7	4.28834	0	7.98759	0	0	0.0541987	0	9.40893	0.293118	0.090955	22.1231
BN4072 00-100s	4	2	BN4072 00-100s	3	8	4.13432	0	7.33113	0	0	0.0525818	0	9.22655	0.294628	0.111315	21.1505
BN4098 control	1	3	BN4098 control	1	1	8.00902	0	10.2267	0	0.13094	0.0566684	0.267907	5.03877	0.790033	0.0496687	24.5697
BN4098 control	1	3	BN4098 control	2	1	10.462	0	11.0533	0	0.168729	0.0605435	0.249899	5.3152	0.792269	0.0353661	28.1373
BN4098 control	1	3	BN4098 control	3	1	8.86563	0	10.4195	0	0.140215	0.0608413	0.263155	5.08963	0.796287	0.0404279	25.6757
BN4098 mock	2	3	BN4098 mock	1	2	8.94172	0	7.1953	0	0.151755	0	0	4.88353	0.67678	0	21.8491
BN4098 mock	2	3	BN4098 mock	2	2	9.55833	0	7.70804	0	0.14902	0	0	2.96304	0.412432	0	20.7909
BN4098 mock	2	3	BN4098 mock	3	2	11.0116	0	7.84989	0	0.146025	0	0	3.13064	0.432594	0	22.5707
BN4098 03-02s	3	3	BN4098 03-02s	1	7	13.7353	0	9.94406	0	0.15091	0	0	6.46153	0.825305	0.0308532	31.1479
BN4098 03-02s	3	3	BN4098 03-02s	2	7	11.8724	0	10.3763	0	0.16912	0	0	6.94956	0.960855	0.0664757	30.3947
BN4098 03-02s	3	3	BN4098 03-02s	3	6	10.2708	0	9.31432	0	0.149102	0	0	8.05979	1.04661	0.0430299	28.8836
BN4098 00-100s	4	3	BN4098 00-100s	1	5	8.84943	0	9.73156	0	0.199836	0	0	7.43622	0.9101	0.0622574	27.1894
BN4098 00-100s	4	3	BN4098 00-100s	2	5	7.99532	0	9.40259	0	0.178581	0	0	9.04906	1.204	0.058249	27.8878
BN4098 00-100s	4	3	BN4098 00-100s	3	4	8.30964	0	9.20056	0	0.212822	0	0	8.5692	1.12475	0.0651915	27.4822
BN4303 control	1	4	BN4303 control	1	1	4.48508	0	6.47367	0	0.60309	0	0	3.08531	0.831053	0	15.4782
BN4303 control	1	4	BN4303 control	2	1	4.66406	0	6.38607	0	0.570273	0	0	3.04019	0.730653	0	15.3912
BN4303 control	1	4	BN4303 control	3	1	4.72798	0	6.4126	0	0.508084	0	0	2.03293	0.635196	0	14.3168
BN4303 mock	2	4	BN4303 mock	1	2	7.02223	0	4.25775	0	0.630237	0.0540158	0	5.13154	0.708465	0.0512398	17.8555
BN4303 mock	2	4	BN4303 mock	2	2	6.86471	0	4.33919	0	0.545698	0.0507854	0	3.92899	0.503822	0.0457177	16.2789
BN4303 mock	2	4	BN4303 mock	3	2	6.81278	0	4.41977	0	0.665474	0.0581245	0	4.67404	0.576347	0.0511213	17.2577
BN4303 03-02s	3	4	BN4303 03-02s	1	4	4.55627	0	3.55112	0	2.35352	0	0	4.77087	0.699924	0.0318982	15.9636
BN4303 03-02s	3	4	BN4303 03-02s	2	4	6.92191	0	4.89322	0	1.17789	0	0	4.70762	0.682084	0.0279214	18.4107
BN4303 03-02s	3	4	BN4303 03-02s	3	3	5.45095	0	4.23336	0	1.57721	0	0	4.77121	0.724785	0.0359623	16.7935
BN4303 00-100s	4	4	BN4303 00-100s	1	2	7.35987	0	6.1327	0	2.86579	0.104319	0	11.7555	0.510491	0.177437	28.9061
BN4303 00-100s	4	4	BN4303 00-100s	2	2	6.17863	0	5.94281	0	2.2057	0.133865	0	10.3576	0.582775	0.170984	25.5724
BN4303 00-100s	4	4	BN4303 00-100s	3	3	8.03052	0	6.51896	0	2.55384	0.097567	0	14.2561	0.671472	0.190661	32.3191

## Sheet: score-GSL-Genes
Combination-treatment	Line	Combination	Rep.	Blackleg score	Glucoiberin	Progoitrin	Sinigrin	Gluconapin	Glucoiberverin	Glucoerucin	4-Hydroxyglucobrassicin	Glucobrassicin	4-Methoxyglucobrassicin	Neoglucobrassicin	Total glucosinolate	MYB28-Bol007795	MYB28-Bol036286	MYB28- Bol017019	MYB28- Bol036743	MYB29-Bol008849	ST5b-Bol026201	ST5b-Bol026202	ST5c-Bol030757	FMOGS-OX2-Bol010993	FMOGS-OX5 -Bol029100	FMOGS-OX5-Bol031350	AOP2-Bo2g102190	AOP2-Bo3g052110	AOP2-Bo9g006240	GSL-OH-Bol033373	MYB34-Bol007760	MYB34-Bol017062	MYB34-Bol036262	MYB51-Bol013207	MYB51-Bol030761	MYB122-Bol026204	ST5a-Bol026200	ST5a-Bol039395	CYP81F4-Bol032712	CYP81F4-Bol032714	CYP81F4-Bol028918	CYP81F1-Bol028913	CYP81F1-Bol028914	CYP81F1-Bol017375	CYP81F1-Bol017376	CYP81F2-Bol012237	CYP81F2-Bol014239	CYP81F2-Bol026044	CYP81F3-Bol032711
1	1	BN4059 control	1	1	9.29378	1.52634	28.8644	0	1.20591	0	0	5.91563	0.786164	0	47.5922	1	1	1	1	1	1	1	1	1	1	1	1	1	1	1	1	1	1	1	1	1	1	1	1	1	1	1	1	1	1	1	1	1	1
1	1	BN4059 control	2	1	8.13267	1.46024	29.0314	0	1.91119	0	0	7.1386	0.784083	0	48.4582	1	1	1	1	1	1	1	1	1	1	1	1	1	1	1	1	1	1	1	1	1	1	1	1	1	1	1	1	1	1	1	1	1	1
1	1	BN4059 control	3	1	10.1622	1.00151	32.0977	0	1.48624	0	0	6.65936	0.813723	0	52.2207	1	1	1	1	1	1	1	1	1	1	1	1	1	1	1	1	1	1	1	1	1	1	1	1	1	1	1	1	1	1	1	1	1	1
2	1	BN4059 mock	1	2	6.68537	0.248928	11.9329	0	1.61474	0	0	6.35982	0.72206	0.108053	27.6719	0.53465	0.449585	0.48858	0.695762	0.272942	0.331405	1.08423	1.38191	0.265478	0.197055	1.41095	2.1386	0.92445	1.07674	2.09459	0.766664	5.5661	1.32562	1.72508	4.33691	4.16024	5.76239	1.9816	0.7457	0.653685	1.7211	3.4822	23.2099	6.90034	0.385998	10.753	4.91321	4.68051	0.627056
2	1	BN4059 mock	2	2	7.95709	0.281566	11.8647	0	1.41865	0	0	6.05516	0.641614	0.0630968	28.2819	0.51465	0.433585	0.50158	0.666762	0.200342	0.236836	1.14363	1.06901	0.263651	0.271266	1.9085	2.78247	0.824879	0.946376	2.05891	1.26666	4.87764	0.963566	1.59798	6.21493	3.27484	4.69204	1.76817	0.753534	0.718229	1.33249	3.90955	34.8148	7.14797	2.1746	9.80453	5.81243	5.3438	0.798733
2	1	BN4059 mock	3	2	6.7051	0.241573	11.6381	0	1.40557	0	0	5.55175	0.653855	0.0894652	26.2854	0.4954	0.394109	0.516438	0.618423	0.155681	0.142266	1.20303	0.756109	0.261824	0.345478	2.40605	3.42634	0.725309	0.816014	2.02324	1.62076	4.18918	0.601513	1.47087	8.09296	2.38943	3.6217	1.55473	0.761368	0.782773	0.943874	4.33691	46.4197	7.3956	3.9632	8.85607	6.71165	6.00709	0.97041
3	1	BN4059 03-02s	1	8	8.50276	0.159388	17.158	0	0.575195	0	0	4.51485	0.482465	0.0598662	31.4525	0.29937	0.287175	0.438303	0.266093	0.266093	0.664343	0.697372	0.211686	0.271684	0.179244	1.11729	0.198884	0.243164	0.309927	0.30566	1.03526	3.03143	0.20733	0.920188	8.39773	3.16017	6.49802	1.13288	0.68302	0.742262	0.574349	5.84283	13.3614	1.94531	1.69349	4.22807	18.507	5.77572	0.840896
3	1	BN4059 03-02s	2	9	6.28789	0.182182	16.6028	0	0.322536	0	0	3.76558	0.441913	0.0681749	27.6711	0.356013	0.351111	0.5	0.386891	0.20733	0.243164	0.539614	0.779165	0.503478	0.192109	1.13288	2.34567	0.353553	0.271684	0.650671	1.07923	2.31338	0.870551	1.24833	10.7779	3.43426	7.67411	1.30134	0.817902	0.97942	1.17283	6.86852	44.3235	2.60268	3.24901	3.07375	11.7942	8.75435	0.835088
3	1	BN4059 03-02s	3	9	7.03866	0.139998	17.8728	0	0.295951	0	0	3.91392	0.474953	0.0862668	29.8225	0.31937	0.327175	0.477303	0.322093	0.239255	0.664343	0.697372	0.211686	0.271684	0.179244	1.11729	0.198884	0.243164	0.309927	0.30566	1.06492	3.03143	0.20733	0.920188	8.39773	3.16017	6.49802	1.13288	0.68302	0.742262	0.574349	5.84283	13.3614	1.94531	1.69349	4.22807	18.507	5.77572	0.840896
4	1	BN4059 00-100s	1	7	12.3232	0.495958	21.225	0	0.252024	0	0	9.3502	0.532194	0.170588	44.3492	0.413703	0.581023	0.810378	0.7457	0.715323	1.0693	1.72508	0.265478	0.286512	0.148308	1.11471	0.618423	0.672062	0.937354	0.715323	1.65481	6.13331	0.206851	0.658231	4.77886	1.2283	4.77886	1.27162	1.78592	1.78592	2.90123	6.03491	34.2176	6.26219	3.35582	1.65481	2.68825	7.19336	0.92445
4	1	BN4059 00-100s	2	8	11.1155	0.431965	20.76	0	0.232217	0	0	8.38	0.488722	0.16154	41.5699	0.438303	0.582367	0.920188	0.732043	0.823591	0.179244	1.30134	0.687771	0.180491	0.234881	0.876606	3.18215	0.907519	0.659754	1.77769	1.92297	3.50642	0.356013	0.692555	3.22657	1.38511	3.20428	1.13288	1.89212	2.17347	2.41162	4.89056	40.2244	12.295	6.58873	2.56685	2.54912	3.97237	1.13288
4	1	BN4059 00-100s	3	8	14.7611	0.37129	21.2085	0	0.222307	0	0	9.60791	0.536438	0.161342	46.8689	0.423703	0.581023	0.872378	0.7397	0.777323	0.624272	1.51321	0.476625	0.233501	0.191594	0.995657	1.90028	0.789791	0.798554	1.2465	1.78811	4.81987	0.281432	0.675393	4.00271	1.30671	3.99157	1.20225	1.83902	1.97969	2.65642	5.46274	37.221	9.27859	4.97228	2.11083	2.61869	5.58287	1.02867
1	2	BN4072 control	1	1	1.71754	0	11.5783	0	0.311397	0.0525854	0	3.77455	0.502835	0.0996155	18.0368	0.289209	0.619854	0.514057	0.707107	0.41466	0.000695337	0.619854	1.13288	0.517632	0.687771	1.45397	0.142595	0.535887	0.532185	1.1487	0.289172	257.781	0.0595399	0.858565	0.30566	1.47427	2.67586	1.13288	0.395021	0.438303	0.659754	0.267943	0.48971	151.167	78.7932	0.907519	1.29235	0.615572	0.619854
1	2	BN4072 control	2	1	1.96886	0	11.7567	0	0.202163	0.0514373	0	3.27986	0.411138	0.0875	17.7576	0.285191	0.63728	0.659754	0.779165	0.376312	0.00159746	0.664343	0.524858	0.329877	1	1.64718	0.397768	0.607097	0.61132	1.01396	0.368567	219.793	0.351111	0.895025	0.217638	0.50698	2.39496	1.11729	0.373712	0.50698	0.444421	0.539614	0.297302	196.72	119.428	0.840896	1.10191	1.28343	0.907519
1	2	BN4072 control	3	1	2.60965	0	13.5317	0	0.203966	0.050693	0	3.17903	0.401775	0.0726841	20.0495	0.293209	0.625854	0.582057	0.738107	0.39466	0.0011464	0.642098	0.828871	0.423755	0.843885	1.55058	0.270182	0.571492	0.571753	1.08133	0.347205	238.787	0.205326	0.876795	0.261649	0.990624	2.53541	1.12509	0.384366	0.472641	0.552088	0.403779	0.393506	173.944	99.1107	0.874208	1.19713	0.949499	0.763687
2	2	BN4072 mock	1	2	2.656	0	10.3107	0	0	0.0556208	0	3.10598	0.256204	0.134962	16.5195	0.2477	0.183858	0.589134	0.502316	0.00979775	0.00864851	0.788218	2.00926	0.324585	0.33371	1.64338	0.485205	0.705475	0.622725	1.72508	0.80478	310.117	0.816014	0.911722	1.95432	16.2985	13.2385	2.18354	3.21912	2.43964	3.76678	1.14605	202.718	186.97	96.1135	5.5661	9.42614	6.80534	1.09936
2	2	BN4072 mock	2	2	2.25479	0	9.78417	0	0	0.0521068	0	5.10655	0.257785	0.13187	17.5873	0.206374	0.225834	0.439317	0.404254	0.212176	0.0326524	0.848704	1.79419	0.385108	0.612734	3.32495	1.31342	0.825496	0.819794	1.94981	1.73307	198.547	0.56383	0.770215	1.88339	5.14558	5.91072	1.73307	2.57279	2.10429	2.95536	2.13366	178.94	161.27	91.35	4.44854	5.11004	4.41782	1.03049
2	2	BN4072 mock	3	2	1.98536	0	9.53956	0	0	0.0609712	0	4.99115	0.261549	0.114175	16.9528	0.227	0.203858	0.511336	0.455316	0.112798	0.0206505	0.818461	1.90173	0.354846	0.473222	2.48417	0.899315	0.765486	0.721259	1.83745	1.30378	254.332	0.689922	0.840969	1.91886	10.722	9.5746	1.95831	2.89596	2.27196	3.36107	1.63986	190.829	174.12	93.7317	5.00732	7.26809	5.61158	1.06493
3	2	BN4072 03-02s	1	7	2.75094	0	16.6554	0.224587	0	0	0	4.36328	0.302723	0.0804783	24.3774	0.130308	0.262429	0.806642	0.450625	0.358489	5.50217	0.543367	1.07177	0.34151	0.214641	1.23971	22.7848	0.570382	0.61132	0.463294	1.18646	104.691	32.2226	0.939523	4.25748	61.8199	4.69134	1.48452	1.97247	2.28153	2.04202	2.08012	80.4489	177.294	74.5429	7.4127	23.9176	40.2244	1.89212
3	2	BN4072 03-02s	2	7	2.36317	0	18.3689	0.264439	0	0	0	5.20703	0.369526	0.0996607	26.6727	0.146943	0.237062	1.08172	0.361817	0.36942	0.723635	0.548412	1.59475	0.461158	0.361817	1.24258	20.299	0.6846	0.537126	1.04488	1.03766	103.489	26.7846	1.1355	1.3692	52.954	7.74537	1.58374	2.00463	2.48515	2.13366	3.87268	89.4701	226.495	100.195	11.6587	17.7942	35.9188	1.97703
3	2	BN4072 03-02s	3	6	2.49976	0	18.0773	0.274853	0	0	0	5.49209	0.374913	0.0996095	26.8185	0.135308	0.252429	0.912642	0.412625	0.363489	5.50217	0.543367	1.07177	0.34151	0.214641	1.23971	22.7848	0.570382	0.61132	0.463294	1.10046	104.691	32.2226	0.939523	4.25748	61.8199	4.69134	1.48452	1.97247	2.28153	2.04202	2.08012	80.4489	177.294	74.5429	7.4127	23.9176	40.2244	1.89212
4	2	BN4072 00-100s	1	7	3.57799	0	7.10861	0	0	0.0511987	0	8.60601	0.28741	0.0968355	19.7281	0.11529	0.243726	0.225834	0.310644	0.103905	0.0861702	0.733736	0.152125	0.240371	0.0996721	2.13366	0.289841	0.281915	0.439317	0.51883	0.349492	223.376	0.281915	0.708742	0.522439	5.51489	8.59402	1.48796	0.638754	0.595979	0.66588	1.1434	27.9221	185.25	66.8721	3.05958	16.8343	10.7282	1.54043
4	2	BN4072 00-100s	2	7	4.28834	0	7.98759	0	0	0.0541987	0	9.40893	0.293118	0.090955	22.1231	0.153893	0.314253	0.417544	0.289172	0.0500669	0.0270168	0.532185	0.447513	0.142595	0.246558	0.628507	2.23457	0.285191	0.234881	1.58008	0.619854	219.793	0.486327	0.939523	0.122428	5.65685	8.11168	1.64718	0.82932	0.80107	1.15669	3.22657	34.5353	249	88.647	3.65533	12.2101	20.6776	1.7411
4	2	BN4072 00-100s	3	8	4.13432	0	7.33113	0	0	0.0525818	0	9.22655	0.294628	0.111315	21.1505	0.13429	0.288726	0.237834	0.301644	0.0769047	0.0565935	0.632961	0.299819	0.191483	0.173115	1.38109	1.26221	0.283553	0.337099	1.04946	0.488492	221.585	0.384121	0.824133	0.322433	5.58587	8.35285	1.56757	0.734037	0.698524	0.911284	2.18498	31.2287	217.125	77.7596	3.35745	14.5222	15.7029	1.64077
1	3	BN4098 control	1	1	8.00902	0	10.2267	0	0.13094	0.0566684	0.267907	5.03877	0.790033	0.0496687	24.5697	1.09177	1.11471	2.16845	2.38943	2.9828	22.7322	1.55473	3.6978	0.756109	0.838956	4.21831	0.899171	1.55473	1.94082	4.90187	4.33691	409.201	1.53333	2.72578	10.0329	32.8237	9.36103	3.10947	1.56555	1.92741	3.57184	8.30128	2.68825	1.09936	1.32562	1.33484	1.02574	1.50177	3.64689
1	3	BN4098 control	2	1	10.462	0	11.0533	0	0.168729	0.0605435	0.249899	5.3152	0.792269	0.0353661	28.1373	0.784584	1.18099	2.07053	2.63902	2.62079	28.6408	1.97247	4.65893	0.742262	0.770215	2.96905	3.41054	1.46409	1.31039	4.00925	4.44854	344.892	1.02811	2.82843	8.51496	26.7228	10.3388	3.16017	0.858565	2.21914	2.26577	9.71356	2.62079	2.09943	1.10957	1.37554	1.14076	2.8481	4.25748
1	3	BN4098 control	3	1	8.86563	0	10.4195	0	0.140215	0.0608413	0.263155	5.08963	0.796287	0.0404279	25.6757	0.917683	1.15571	2.19945	2.50243	2.82799	22.7322	1.55473	3.6978	0.756109	0.838956	4.21831	0.899171	1.55473	1.94082	4.90187	4.44591	409.201	1.53333	2.72578	10.0329	32.8237	9.36103	3.10947	1.56555	1.92741	3.57184	8.30128	2.68825	1.09936	1.32562	1.33484	1.02574	1.50177	3.64689
2	3	BN4098 mock	1	2	8.94172	0	7.1953	0	0.151755	0	0	4.88353	0.67678	0	21.8491	0.621288	0.819794	2.23974	2.08975	3.95406	18.2944	1.46747	2.89454	0.775572	0.689362	4.12197	1.05946	0.743979	0.791869	2.57279	3.51453	565.48	1.52979	1.81924	23.1563	34.1386	14.0581	2.41719	1.65099	1.66248	2.50244	10.7779	13.961	9.33942	6.55835	2.10429	4.63746	5.55325	2.41719
2	3	BN4098 mock	2	2	9.55833	0	7.70804	0	0.14902	0	0	2.96304	0.412432	0	20.7909	0.702222	0.823591	1.76541	2.32947	3.31728	18.8959	1.76541	3.63008	0.790041	0.8	4.95883	5.57897	0.913831	0.721965	1.88339	3.61334	477.713	1.81504	1.94531	34.0598	22.3159	9.38268	2.28153	1.41421	1.3566	2.08493	8.57419	37.014	17.8766	9.91766	2.62079	4.22807	6.58873	2.09943
2	3	BN4098 mock	3	2	11.0116	0	7.84989	0	0.146025	0	0	3.13064	0.432594	0	22.5707	0.671288	0.822794	2.03974	2.19975	3.65056	18.5952	1.61644	3.26231	0.782807	0.744681	4.5404	3.31922	0.828905	0.756917	2.22809	3.57753	521.597	1.67241	1.88227	28.6081	28.2273	11.7204	2.34936	1.5326	1.50954	2.29368	9.67603	25.4875	13.608	8.23801	2.36254	4.43276	6.07099	2.25831
3	3	BN4098 03-02s	1	7	13.7353	0	9.94406	0	0.15091	0	0	6.46153	0.825305	0.0308532	31.1479	0.60883	0.698985	1.85746	2.55502	3.68926	26.4159	2.91467	2.83497	0.733736	0.66588	7.42985	12.3805	0.382447	0.522439	4.54202	3.61334	411.097	1.87038	3.1456	28.7071	77.3502	35.5884	6.07689	1.46747	1.5728	1.17555	7.69186	29.5141	18.6788	6.42338	13.3923	166.957	53.9419	5.11004
3	3	BN4098 03-02s	2	7	11.8724	0	10.3763	0	0.16912	0	0	6.94956	0.960855	0.0664757	30.3947	0.678302	0.673617	2.15846	2.28153	2.71321	22.6798	2.17347	2.90795	0.737135	0.768438	5.89708	9.00047	0.381565	0.41466	6.06287	3.76678	382.681	3.11666	3.75809	29.6508	73.6868	42.8137	5.85634	1.22264	1.76541	1.89212	11.5514	60.1295	20.6776	26.9087	10.7034	112.206	59.8522	4.92458
3	3	BN4098 03-02s	3	6	10.2708	0	9.31432	0	0.149102	0	0	8.05979	1.04661	0.0430299	28.8836	0.51883	0.687985	1.99746	2.45302	3.26477	26.4159	2.91467	2.83497	0.733736	0.66588	7.42985	12.3805	0.382447	0.522439	4.54202	3.68834	411.097	1.87038	3.1456	28.7071	77.3502	35.5884	6.07689	1.46747	1.5728	1.17555	7.69186	29.5141	18.6788	6.42338	13.3923	166.957	53.9419	5.11004
4	3	BN4098 00-100s	1	5	8.84943	0	9.73156	0	0.199836	0	0	7.43622	0.9101	0.0622574	27.1894	0.377031	0.408007	1.63203	1.77358	1.11471	29.1751	2.84153	0.37285	0.601513	0.240927	6.99666	0.254664	0.399611	0.478525	2.54324	3.88164	238.305	1.02574	0.905425	5.22948	18.2101	13.8967	2.00926	3.59668	2.26054	2.8219	6.83686	11.1322	6.39377	4.71307	1.99538	36.9286	29.9953	4.24766
4	3	BN4098 00-100s	2	5	7.99532	0	9.40259	0	0.178581	0	0	9.04906	1.204	0.058249	27.8878	0.405189	0.509328	1.73708	1.88791	0.730353	27.2843	2.5	0.93088	0.681444	0.549681	5.1337	1.27162	0.700602	0.516438	2.25012	4.46915	227.019	0.428292	1.67791	4.33691	23.3713	16.1859	2.24492	4.64818	2.8219	4.01853	9.36103	11.6857	12.7875	6.57352	3.40267	34.4556	41.5468	5.01645
4	3	BN4098 00-100s	3	4	8.30964	0	9.20056	0	0.212822	0	0	8.5692	1.12475	0.0651915	27.4822	0.336031	0.455007	1.68903	1.77358	0.984709	28.2297	2.67076	0.651865	0.641478	0.395304	6.06518	0.763142	0.550106	0.497482	2.39668	4.18964	232.662	0.727017	1.29167	4.78319	20.7907	15.0413	2.12709	4.12243	2.54122	3.42021	8.09894	11.4089	9.59065	5.6433	2.69903	35.6921	35.7711	4.63205
1	4	BN4303 control	1	1	4.48508	0	6.47367	0	0.60309	0	0	3.08531	0.831053	0	15.4782	0.36942	0.511687	0.571701	0.508152	0.1966	6.74273	0.526072	0.890899	0.202127	0.193893	1.03766	4.66971	0.0519524	0.11529	0.890899	0.884745	4.51064	5.78908	0.608502	0.163044	14.1559	1.89649	1.05214	1.26868	0.961483	2.79594	0.451668	5.51489	0.0130784	0.0159902	1.17555	1.63959	1.1355	1.3692
1	4	BN4303 control	2	1	4.66406	0	6.38607	0	0.570273	0	0	3.04019	0.730653	0	15.3912	0.289172	0.528509	0.586417	0.510506	0.20733	4.89056	0.441351	0.594604	0.193446	0.411796	1.95884	2.8481	0.0575117	0.0994421	1.27456	0.90125	4.40762	3.53081	0.558644	1.44393	22.4711	2.56685	0.946058	0.429283	0.895025	1.8025	0.615572	5.50217	4.16986	0.0253829	1.93187	1.19748	1.07177	1.11729
1	4	BN4303 control	3	1	4.72798	0	6.4126	0	0.508084	0	0	2.03293	0.635196	0	14.3168	0.33342	0.523687	0.577701	0.506152	0.199974	6.74273	0.526072	0.890899	0.202127	0.193893	1.03766	4.66971	0.0519524	0.11529	0.890899	0.887745	4.51064	5.78908	0.608502	0.163044	14.1559	1.89649	1.05214	1.26868	0.961483	2.79594	0.451668	5.51489	0.0130784	0.0159902	1.17555	1.63959	1.1355	1.3692
2	4	BN4303 mock	1	2	7.02223	0	4.25775	0	0.630237	0.0540158	0	5.13154	0.708465	0.0512398	17.8555	0.256435	0.943874	0.725309	0.609909	0.405189	4.16024	0.631418	0.97716	0.258219	0.265478	1.18646	1.52274	0.0489233	0.0479165	1.03288	0.880666	26.1125	1.65481	0.788218	2.24492	43.3112	3.28676	1.2283	0.911722	0.80478	1.5874	0.455861	66.104	2.56093	3.28676	4.16024	2.27626	3.93583	0.82169
2	4	BN4303 mock	2	2	6.86471	0	4.33919	0	0.545698	0.0507854	0	3.92899	0.503822	0.0457177	16.2789	0.205423	0.63581	0.52003	0.530957	0.166855	3.49833	0.425334	0.82169	0.355191	0.399611	1.70133	3.93583	0.0789272	0.0527994	1.24545	0.557354	15.3128	0.990801	0.343092	2.94173	30.6256	2.70695	0.816014	0.63581	0.720298	1.03288	0.911722	94.7902	1.46071	1.36289	1.4914	2.61474	2.63293	0.7457
2	4	BN4303 mock	3	2	6.81278	0	4.41977	0	0.665474	0.0581245	0	4.67404	0.576347	0.0511213	17.2577	0.224353	0.811874	0.633085	0.577909	0.288189	3.82929	0.528376	0.899425	0.306705	0.332545	1.4439	2.72928	0.0639253	0.050358	1.13916	0.725067	20.7126	1.32281	0.565655	2.59333	36.9684	2.99685	1.02216	0.773766	0.762539	1.31014	0.683792	80.4471	2.01082	2.32482	2.82582	2.4455	3.28438	0.783695
3	4	BN4303 03-02s	1	4	4.55627	0	3.55112	0	2.35352	0	0	4.77087	0.699924	0.0318982	15.9636	0.118531	0.477421	0.445449	0.382447	0.387786	12.9361	0.854607	0.33064	0.240371	0.11529	2.04675	7.4127	0.148995	0.188591	1.35974	0.0867696	12.3234	0.579682	0.884745	7.07796	25.6935	8.18699	1.49831	0.470848	0.544624	0.559936	1.24258	49.9819	6.24774	5.14558	2.95536	13.2998	21.4564	1.90968
3	4	BN4303 03-02s	2	4	6.92191	0	4.89322	0	1.17789	0	0	4.70762	0.682084	0.0279214	18.4107	0.166855	0.440333	0.597358	0.97716	0.320116	11.7942	0.943874	0.538369	0.220166	0.178831	1.42076	7.34451	0.0834275	0.109323	1.16473	0.107818	14.0907	0.740549	0.4954	3.7755	36.9286	11.9312	1.57644	0.593231	0.367717	1.03288	2.54324	42.7149	8.67381	1.9141	3.26406	13.8007	23.0495	1.96791
3	4	BN4303 03-02s	3	3	5.45095	0	4.23336	0	1.57721	0	0	4.77121	0.724785	0.0359623	16.7935	0.135308	0.455421	0.515449	0.657447	0.356786	12.3651	0.899241	0.434504	0.230269	0.14706	1.73376	7.37861	0.116211	0.148957	1.26224	0.0997696	13.207	0.660115	0.690073	5.42673	31.3111	10.0591	1.53737	0.53204	0.456171	0.796406	1.89291	46.3484	7.46078	3.52984	3.10971	13.5502	22.253	1.9388
4	4	BN4303 00-100s	1	2	7.35987	0	6.1327	0	2.86579	0.104319	0	11.7555	0.510491	0.177437	28.9061	0.18471	0.831238	0.820672	0.764895	0.454809	13.2998	1.3692	0.228986	0.377182	0.16647	2.81539	0.276114	0.0809589	0.132433	3.70635	6.78963	43.2112	0.909618	0.595979	1.69741	19.204	13.2079	1.41748	2.16345	2.88786	3.1456	3.09513	48.9533	5.43897	3.08086	1.59475	17.9179	17.7942	1.59475
4	4	BN4303 00-100s	2	2	6.17863	0	5.94281	0	2.2057	0.133865	0	10.3576	0.582775	0.170984	25.5724	0.399611	0.939523	0.920188	0.874583	0.66281	19.6983	1.51222	0.681444	0.282567	0.47522	3.08799	2.50822	0.155681	0.122145	3.86375	6.63512	45.1504	2.08012	1.28046	1.9816	37.9668	18.5927	1.81085	2.92141	3.45017	4.55252	6.00709	48.391	9.36103	6.61924	3.72352	20.2054	17.1088	1.78592
4	4	BN4303 00-100s	3	3	8.03052	0	6.51896	0	2.55384	0.097567	0	14.2561	0.671472	0.190661	32.3191	0.29471	0.888238	0.713672	0.823489	0.568092	16.4991	1.44071	0.455215	0.329875	0.320845	2.95169	1.39217	0.11832	0.127289	3.78505	6.78963	44.1808	1.49487	0.938221	1.8395	28.5854	15.9003	1.61417	2.54243	3.16901	3.84906	4.55111	48.6721	7.4	4.85005	2.65914	19.0617	17.4515	1.69034
[truncated: 4 more columns]

## Sheet: indolic-corr
		GBS	MGBS	NGBS
	MYB34 (Bol007760)	0.543	0.393	0.228
	MYB34 (Bol017062)	-0.116	0.067	-0.212
	MYB34 (Bol036262)	-0.142	-0.238	0.035
	MYB51 (Bol013207)	0.024	0.463	-0.245
	MYB51 (Bol030761)	-0.131	0.245	-0.345
	MYB122 (Bol026204)	0.009	0.283	-0.164
	ST5a (Bol026200)	0.314	0.405	0.038
	ST5a (Bol039395)	0.122	0.424	-0.132
	CYP81F4 (Bol032712)	0.401	0.226	0.339
	CYP81F4 (Bol032714)	0.507	0.11	0.483
	CYP81F4 (Bol028918)	0.336	0.166	0.352
	CYP81F1 (Bol028913)	0.213	0.405	-0.052
	CYP81F1 (Bol028914)	-0.072	-0.498	0.398
	CYP81F1 (Bol017375)	-0.059	-0.672	0.327
	CYP81F1 (Bol017376)	-0.139	-0.651	0.333
	CYP81F2 (Bol012237)	0.065	0.071	0.11
	CYP81F2 (Bol014239)	0.22	0.398	-0.058
	CYP81F2 (Bol026044)	0.318	0.334	0.061
	CYP81F3 (Bol032711)	0.223	0.644	-0.219
	CYP81F3 (Bol028919)	0.15	-0.033	0.177
	IGMT1 (Bol007029)	0.188	0.492	-0.143
	IGMT1 (Bol020663)	0.101	-0.584	0.4
	IGMT2 (Bol007030)	0.146	0.401	-0.095

## Sheet: aliphatic - corr
			GIB	SIN	GIV	GER
		MYB28 (Bol007795)	0.589	0.458	0.049	-0.165
		MYB28 (Bol036286)	0.514	0.09	0.297	0.28
		MYB28 (Bol017019)	0.58	-0.003	-0.268	-0.14
		MYB28 (Bol036743)	0.608	-0.097	-0.208	-0.092
		MYB29 (Bol008849)	0.608	-0.045	-0.236	-0.144
		ST5b (Bol026201)	0.455	-0.369	-0.015	0.025
		ST5b (Bol026202)	0.676	-0.049	-0.071	-0.141
		ST5c (Bol030757)	0.303	-0.094	-0.351	0.016
		FMOGS-OX2 (Bol010993)	0.439	0.391	-0.078	-0.176
		FMOGS-OX5 (Bol029100)	0.186	0.308	-0.116	0.072
		FMOGS-OX5 (Bol031350)	0.416	-0.316	-0.184	-0.051
		AOP2 (Bo2g102190)	-0.136	0.047	-0.161	-0.33
		AOP2 (Bo3g052110)	0.257	0.474	-0.245	-0.077
		AOP2 (Bo9g006240)	0.268	0.423	-0.211	-0.061
		GSL-OH (Bol033373)	0.442	-0.281	0.086	0.305

## Sheet: Genes-heat map
Combination	Rep.	Blackleg score	MYB28-Bol007795	MYB28-Bol036286	MYB28- Bol017019	MYB28- Bol036743	MYB29-Bol008849	ST5b-Bol026201	ST5b-Bol026202	ST5c-Bol030757	FMOGS-OX2-Bol010993	FMOGS-OX5 -Bol029100	FMOGS-OX5-Bol031350	AOP2-Bo2g102190	AOP2-Bo3g052110	AOP2-Bo9g006240	GSL-OH-Bol033373	MYB34-Bol007760	MYB34-Bol017062	MYB34-Bol036262	MYB51-Bol013207	MYB51-Bol030761	MYB122-Bol026204	ST5a-Bol026200	ST5a-Bol039395	CYP81F4-Bol032712	CYP81F4-Bol032714	CYP81F4-Bol028918	CYP81F1-Bol028913	CYP81F1-Bol028914	CYP81F1-Bol017375	CYP81F1-Bol017376	CYP81F2-Bol012237	CYP81F2-Bol014239	CYP81F2-Bol026044	CYP81F3-Bol032711	CYP81F3-Bol028919	IGMT1-Bol007029	IGMT1-Bol020663	IGMT2-Bol007030		Combination		MYB28-1	MYB28-2	MYB28-3	MYB28-4	MYB29-5	ST5b-201
BN4059 control	1	1	1	1	1	1	1	1	1	1	1	1	1	1	1	1	1	1	1	1	1	1	1	1	1	1	1	1	1	1	1	1	1	1	1	1	1	1	1	1		BN4059-Mock		0.5149	0.42576	0.502199	0.660316	0.209655	0.236836
BN4059 control	2	1	1	1	1	1	1	1	1	1	1	1	1	1	1	1	1	1	1	1	1	1	1	1	1	1	1	1	1	1	1	1	1	1	1	1	1	1	1	1		BN4059-03-02s		0.324917	0.32182	0.471869	0.325025	0.237559	0.52395
BN4059 control	3	1	1	1	1	1	1	1	1	1	1	1	1	1	1	1	1	1	1	1	1	1	1	1	1	1	1	1	1	1	1	1	1	1	1	1	1	1	1	1		BN4059-00-100s		0.425236	0.581471	0.867648	0.739147	0.772079	0.624272
BN4059 mock	1	2	0.53465	0.449585	0.48858	0.695762	0.272942	0.331405	1.08423	1.38191	0.265478	0.197055	1.41095	2.1386	0.92445	1.07674	2.09459	0.766664	5.5661	1.32562	1.72508	4.33691	4.16024	5.76239	1.9816	0.7457	0.653685	1.7211	3.4822	23.2099	6.90034	0.385998	10.753	4.91321	4.68051	0.627056	6.99666	1.21982	5.08648	3.9632		BN4072-Mock		0.227025	0.204517	0.513262	0.453962	0.11159	0.0206505
BN4059 mock	2	2	0.51465	0.433585	0.50158	0.666762	0.200342	0.236836	1.14363	1.06901	0.263651	0.271266	1.9085	2.78247	0.824879	0.946376	2.05891	1.26666	4.87764	0.963566	1.59798	6.21493	3.27484	4.69204	1.76817	0.753534	0.718229	1.33249	3.90955	34.8148	7.14797	2.1746	9.80453	5.81243	5.3438	0.798733	6.50882	1.02361	3.86886	4.86279		BN4072-03-02s		0.13752	0.25064	0.933669	0.408356	0.363799	3.90932
BN4059 mock	3	2	0.4954	0.394109	0.516438	0.618423	0.155681	0.142266	1.20303	0.756109	0.261824	0.345478	2.40605	3.42634	0.725309	0.816014	2.02324	1.62076	4.18918	0.601513	1.47087	8.09296	2.38943	3.6217	1.55473	0.761368	0.782773	0.943874	4.33691	46.4197	7.3956	3.9632	8.85607	6.71165	6.00709	0.97041	6.02099	0.827406	2.65124	5.76239		BN4072-00-100s		0.134491	0.282235	0.293737	0.300487	0.0769588	0.0565935
BN4059 03-02s	1	8	0.29937	0.287175	0.438303	0.266093	0.266093	0.664343	0.697372	0.211686	0.271684	0.179244	1.11729	0.198884	0.243164	0.309927	0.30566	1.03526	3.03143	0.20733	0.920188	8.39773	3.16017	6.49802	1.13288	0.68302	0.742262	0.574349	5.84283	13.3614	1.94531	1.69349	4.22807	18.507	5.77572	0.840896	1.53688	1.13288	4.89056	7.4127		BN4098-Mock		0.664933	0.82206	2.01496	2.20633	3.64063	18.5952
BN4059 03-02s	2	9	0.356013	0.351111	0.5	0.386891	0.20733	0.243164	0.539614	0.779165	0.503478	0.192109	1.13288	2.34567	0.353553	0.271684	0.650671	1.07923	2.31338	0.870551	1.24833	10.7779	3.43426	7.67411	1.30134	0.817902	0.97942	1.17283	6.86852	44.3235	2.60268	3.24901	3.07375	11.7942	8.75435	0.835088	3.03143	1.54756	3.34035	5.38893		BN4098-03-02s		0.601987	0.686862	2.00446	2.42985	3.22242	25.1705
BN4059 03-02s	3	9	0.31937	0.327175	0.477303	0.322093	0.239255	0.664343	0.697372	0.211686	0.271684	0.179244	1.11729	0.198884	0.243164	0.309927	0.30566	1.06492	3.03143	0.20733	0.920188	8.39773	3.16017	6.49802	1.13288	0.68302	0.742262	0.574349	5.84283	13.3614	1.94531	1.69349	4.22807	18.507	5.77572	0.840896	1.53688	1.13288	4.89056	7.4127		BN4098-00-100s		0.37275	0.457447	1.68605	1.81169	0.943257	28.2297
BN4059 00-100s	1	7	0.413703	0.581023	0.810378	0.7457	0.715323	1.0693	1.72508	0.265478	0.286512	0.148308	1.11471	0.618423	0.672062	0.937354	0.715323	1.65481	6.13331	0.206851	0.658231	4.77886	1.2283	4.77886	1.27162	1.78592	1.78592	2.90123	6.03491	34.2176	6.26219	3.35582	1.65481	2.68825	7.19336	0.92445	1.41095	0.886791	3.28676	1.41095		BN4303-Mock		0.228737	0.797186	0.626141	0.572925	0.286744	3.82929
BN4059 00-100s	2	8	0.438303	0.582367	0.920188	0.732043	0.823591	0.179244	1.30134	0.687771	0.180491	0.234881	0.876606	3.18215	0.907519	0.659754	1.77769	1.92297	3.50642	0.356013	0.692555	3.22657	1.38511	3.20428	1.13288	1.89212	2.17347	2.41162	4.89056	40.2244	12.295	6.58873	2.56685	2.54912	3.97237	1.13288	2.09943	0.870551	2.92817	1.31039		BN4303-03-02s		0.140231	0.457725	0.519419	0.672352	0.354896	12.3651
BN4059 00-100s	3	8	0.423703	0.581023	0.872378	0.7397	0.777323	0.624272	1.51321	0.476625	0.233501	0.191594	0.995657	1.90028	0.789791	0.798554	1.2465	1.78811	4.81987	0.281432	0.675393	4.00271	1.30671	3.99157	1.20225	1.83902	1.97969	2.65642	5.46274	37.221	9.27859	4.97228	2.11083	2.61869	5.58287	1.02867	1.75519	0.878671	3.10747	1.36067		BN4303-00-100s		0.29301	0.886333	0.818177	0.820989	0.561904	16.4991
BN4072 control	1	1	0.289209	0.619854	0.514057	0.707107	0.41466	0.000695337	0.619854	1.13288	0.517632	0.687771	1.45397	0.142595	0.535887	0.532185	1.1487	0.289172	257.781	0.0595399	0.858565	0.30566	1.47427	2.67586	1.13288	0.395021	0.438303	0.659754	0.267943	0.48971	151.167	78.7932	0.907519	1.29235	0.615572	0.619854	1.02101	1.28343	2.75108	0.784584
BN4072 control	2	1	0.285191	0.63728	0.659754	0.779165	0.376312	0.00159746	0.664343	0.524858	0.329877	1	1.64718	0.397768	0.607097	0.61132	1.01396	0.368567	219.793	0.351111	0.895025	0.217638	0.50698	2.39496	1.11729	0.373712	0.50698	0.444421	0.539614	0.297302	196.72	119.428	0.840896	1.10191	1.28343	0.907519	1.12506	1.17283	2	1.18921		Fold changes
BN4072 control	3	1	0.293209	0.625854	0.582057	0.738107	0.39466	0.0011464	0.642098	0.828871	0.423755	0.843885	1.55058	0.270182	0.571492	0.571753	1.08133	0.347205	238.787	0.205326	0.876795	0.261649	0.990624	2.53541	1.12509	0.384366	0.472641	0.552088	0.403779	0.393506	173.944	99.1107	0.874208	1.19713	0.949499	0.763687	1.07304	1.22813	2.37554	0.986896		Combination	Blackleg scores	MYB28-Bol007795	MYB28-Bol036286	MYB28- Bol017019	MYB28- Bol036743	MYB29-Bol008849	ST5b-Bol026201
BN4072 mock	1	2	0.2477	0.183858	0.589134	0.502316	0.00979775	0.00864851	0.788218	2.00926	0.324585	0.33371	1.64338	0.485205	0.705475	0.622725	1.72508	0.80478	310.117	0.816014	0.911722	1.95432	16.2985	13.2385	2.18354	3.21912	2.43964	3.76678	1.14605	202.718	186.97	96.1135	5.5661	9.42614	6.80534	1.09936	4.36707	0.644685	3.90864	2.61474		BN4059-03-02s (HS)	9	0.63103	0.755872	0.939604	0.492227	1.13309	2.21229
BN4072 mock	2	2	0.206374	0.225834	0.439317	0.404254	0.212176	0.0326524	0.848704	1.79419	0.385108	0.612734	3.32495	1.31342	0.825496	0.819794	1.94981	1.73307	198.547	0.56383	0.770215	1.88339	5.14558	5.91072	1.73307	2.57279	2.10429	2.95536	2.13366	178.94	161.27	91.35	4.44854	5.11004	4.41782	1.03049	5.00487	1.60585	2.43401	1.84463		BN4059-00-100s (HS)	8	0.825861	1.36572	1.7277	1.11938	3.68261	2.63589
BN4072 mock	3	2	0.227	0.203858	0.511336	0.455316	0.112798	0.0206505	0.818461	1.90173	0.354846	0.473222	2.48417	0.899315	0.765486	0.721259	1.83745	1.30378	254.332	0.689922	0.840969	1.91886	10.722	9.5746	1.95831	2.89596	2.27196	3.36107	1.63986	190.829	174.12	93.7317	5.00732	7.26809	5.61158	1.06493	4.68597	1.12527	3.17132	2.22969		BN4072-03-02s (S)	7	0.605749	1.22552	1.81909	0.899538	3.26013	189.309
BN4072 03-02s	1	7	0.130308	0.262429	0.806642	0.450625	0.358489	5.50217	0.543367	1.07177	0.34151	0.214641	1.23971	22.7848	0.570382	0.61132	0.463294	1.18646	104.691	32.2226	0.939523	4.25748	61.8199	4.69134	1.48452	1.97247	2.28153	2.04202	2.08012	80.4489	177.294	74.5429	7.4127	23.9176	40.2244	1.89212	1.44393	1.98618	8.32048	5.54044		BN4072-00-100s (S)	7	0.592406	1.38001	0.572295	0.66192	0.689654	2.74054
BN4072 03-02s	2	7	0.146943	0.237062	1.08172	0.361817	0.36942	0.723635	0.548412	1.59475	0.461158	0.361817	1.24258	20.299	0.6846	0.537126	1.04488	1.03766	103.489	26.7846	1.1355	1.3692	52.954	7.74537	1.58374	2.00463	2.48515	2.13366	3.87268	89.4701	226.495	100.195	11.6587	17.7942	35.9188	1.97703	1.7818	2.95536	10.4348	7.63873		BN4098-03-02s (S)	7	0.905336	0.835538	0.994787	1.10131	0.885125	1.3536
BN4072 03-02s	3	6	0.135308	0.252429	0.912642	0.412625	0.363489	5.50217	0.543367	1.07177	0.34151	0.214641	1.23971	22.7848	0.570382	0.61132	0.463294	1.10046	104.691	32.2226	0.939523	4.25748	61.8199	4.69134	1.48452	1.97247	2.28153	2.04202	2.08012	80.4489	177.294	74.5429	7.4127	23.9176	40.2244	1.89212	1.44393	1.98618	8.32048	5.54044		BN4098-00-100s (MR)	5	0.560584	0.556465	0.836763	0.821136	0.259092	1.51812
BN4072 00-100s	1	7	0.11529	0.243726	0.225834	0.310644	0.103905	0.0861702	0.733736	0.152125	0.240371	0.0996721	2.13366	0.289841	0.281915	0.439317	0.51883	0.349492	223.376	0.281915	0.708742	0.522439	5.51489	8.59402	1.48796	0.638754	0.595979	0.66588	1.1434	27.9221	185.25	66.8721	3.05958	16.8343	10.7282	1.54043	3.66378	1.74513	6.55835	4.15064		BN4303-03-02s (MR)	4	0.613067	0.574176	0.829555	1.17354	1.23767	3.2291
BN4072 00-100s	2	7	0.153893	0.314253	0.417544	0.289172	0.0500669	0.0270168	0.532185	0.447513	0.142595	0.246558	0.628507	2.23457	0.285191	0.234881	1.58008	0.619854	219.793	0.486327	0.939523	0.122428	5.65685	8.11168	1.64718	0.82932	0.80107	1.15669	3.22657	34.5353	249	88.647	3.65533	12.2101	20.6776	1.7411	4.78991	2.08493	8.22491	3.55537		BN4303-00-100s (R)	2	1.28099	1.11183	1.3067	1.43298	1.9596	4.30865
BN4072 00-100s	3	8	0.13429	0.288726	0.237834	0.301644	0.0769047	0.0565935	0.632961	0.299819	0.191483	0.173115	1.38109	1.26221	0.283553	0.337099	1.04946	0.488492	221.585	0.384121	0.824133	0.322433	5.58587	8.35285	1.56757	0.734037	0.698524	0.911284	2.18498	31.2287	217.125	77.7596	3.35745	14.5222	15.7029	1.64077	4.22685	1.91503	7.39163	3.853
BN4098 control	1	1	1.09177	1.11471	2.16845	2.38943	2.9828	22.7322	1.55473	3.6978	0.756109	0.838956	4.21831	0.899171	1.55473	1.94082	4.90187	4.33691	409.201	1.53333	2.72578	10.0329	32.8237	9.36103	3.10947	1.56555	1.92741	3.57184	8.30128	2.68825	1.09936	1.32562	1.33484	1.02574	1.50177	3.64689	2.66968	3.02444	0.874583	1.46071		Fold changes
BN4098 control	2	1	0.784584	1.18099	2.07053	2.63902	2.62079	28.6408	1.97247	4.65893	0.742262	0.770215	2.96905	3.41054	1.46409	1.31039	4.00925	4.44854	344.892	1.02811	2.82843	8.51496	26.7228	10.3388	3.16017	0.858565	2.21914	2.26577	9.71356	2.62079	2.09943	1.10957	1.37554	1.14076	2.8481	4.25748	1.61328	2.36199	0.524858	2.69447		Combination	Blackleg scores	MYB34-Bol007760	MYB34-Bol017062	MYB34-Bol036262	MYB51-Bol013207	MYB51-Bol030761	MYB122-Bol026204
BN4098 control	3	1	0.917683	1.15571	2.19945	2.50243	2.82799	22.7322	1.55473	3.6978	0.756109	0.838956	4.21831	0.899171	1.55473	1.94082	4.90187	4.44591	409.201	1.53333	2.72578	10.0329	32.8237	9.36103	3.10947	1.56555	1.92741	3.57184	8.30128	2.68825	1.09936	1.32562	1.33484	1.02574	1.50177	3.64689	2.66968	3.02444	0.874583	1.46071		BN4059-03-02s (HS)	9	0.8701	0.572425	0.444602	0.644296	1.47888	0.992884
BN4098 mock	1	2	0.621288	0.819794	2.23974	2.08975	3.95406	18.2944	1.46747	2.89454	0.775572	0.689362	4.12197	1.05946	0.743979	0.791869	2.57279	3.51453	565.48	1.52979	1.81924	23.1563	34.1386	14.0581	2.41719	1.65099	1.66248	2.50244	10.7779	13.961	9.33942	6.55835	2.10429	4.63746	5.55325	2.41719	2.68204	1.92297	0.433269	2.08975		BN4059-00-100s (HS)	8	1.46846	0.988156	0.292073	0.422655	0.644048	0.399014
BN4098 mock	2	2	0.702222	0.823591	1.76541	2.32947	3.31728	18.8959	1.76541	3.63008	0.790041	0.8	4.95883	5.57897	0.913831	0.721965	1.88339	3.61334	477.713	1.81504	1.94531	34.0598	22.3159	9.38268	2.28153	1.41421	1.3566	2.08493	8.57419	37.014	17.8766	9.91766	2.62079	4.22807	6.58873	2.09943	2.82843	2.23457	0.360982	2.08493		BN4072-03-02s (S)	7	0.865409	0.410058	44.0773	1.19487	1.71702	5.49006
BN4098 mock	3	2	0.671288	0.822794	2.03974	2.19975	3.65056	18.5952	1.61644	3.26231	0.782807	0.744681	4.5404	3.31922	0.828905	0.756917	2.22809	3.57753	521.597	1.67241	1.88227	28.6081	28.2273	11.7204	2.34936	1.5326	1.50954	2.29368	9.67603	25.4875	13.608	8.23801	2.36254	4.43276	6.07099	2.25831	2.75524	2.07877	0.397125	2.08734		BN4072-00-100s (S)	7	0.379484	0.871243	0.55676	0.97998	0.168034	0.520971
BN4098 03-02s	1	7	0.60883	0.698985	1.85746	2.55502	3.68926	26.4159	2.91467	2.83497	0.733736	0.66588	7.42985	12.3805	0.382447	0.522439	4.54202	3.61334	411.097	1.87038	3.1456	28.7071	77.3502	35.5884	6.07689	1.46747	1.5728	1.17555	7.69186	29.5141	18.6788	6.42338	13.3923	166.957	53.9419	5.11004	5.4014	8.53466	1.99078	44.735		BN4098-03-02s (S)	7	1.03391	0.769991	1.36677	1.77964	1.01446	2.697
BN4098 03-02s	2	7	0.678302	0.673617	2.15846	2.28153	2.71321	22.6798	2.17347	2.90795	0.737135	0.768438	5.89708	9.00047	0.381565	0.41466	6.06287	3.76678	382.681	3.11666	3.75809	29.6508	73.6868	42.8137	5.85634	1.22264	1.76541	1.89212	11.5514	60.1295	20.6776	26.9087	10.7034	112.206	59.8522	4.92458	4.78991	10.7034	1.29235	44.0173		BN4098-00-100s (MR)	5	1.17141	0.446057	0.434711	0.686228	0.167197	0.736547
BN4098 03-02s	3	6	0.51883	0.687985	1.99746	2.45302	3.26477	26.4159	2.91467	2.83497	0.733736	0.66588	7.42985	12.3805	0.382447	0.522439	4.54202	3.68834	411.097	1.87038	3.1456	28.7071	77.3502	35.5884	6.07689	1.46747	1.5728	1.17555	7.69186	29.5141	18.6788	6.42338	13.3923	166.957	53.9419	5.11004	5.4014	8.53466	1.99078	44.735		BN4303-03-02s (MR)	4	0.136082	0.637632	0.499027	1.21995	2.09257	0.846969
BN4098 00-100s	1	5	0.377031	0.408007	1.63203	1.77358	1.11471	29.1751	2.84153	0.37285	0.601513	0.240927	6.99666	0.254664	0.399611	0.478525	2.54324	3.88164	238.305	1.02574	0.905425	5.22948	18.2101	13.8967	2.00926	3.59668	2.26054	2.8219	6.83686	11.1322	6.39377	4.71307	1.99538	36.9286	29.9953	4.24766	1.03288	4.42804	0.937354	9.36103		BN4303-00-100s (R)	2	9.34515	2.13304	1.13007	1.65865	0.709322	0.773239
BN4098 00-100s	2	5	0.405189	0.509328	1.73708	1.88791	0.730353	27.2843	2.5	0.93088	0.681444	0.549681	5.1337	1.27162	0.700602	0.516438	2.25012	4.46915	227.019	0.428292	1.67791	4.33691	23.3713	16.1859	2.24492	4.64818	2.8219	4.01853	9.36103	11.6857	12.7875	6.57352	3.40267	34.4556	41.5468	5.01645	2.06575	3.28676	0.449585	8.32048
BN4098 00-100s	3	4	0.336031	0.455007	1.68903	1.77358	0.984709	28.2297	2.67076	0.651865	0.641478	0.395304	6.06518	0.763142	0.550106	0.497482	2.39668	4.18964	232.662	0.727017	1.29167	4.78319	20.7907	15.0413	2.12709	4.12243	2.54122	3.42021	8.09894	11.4089	9.59065	5.6433	2.69903	35.6921	35.7711	4.63205	1.54931	3.8574	0.69347	8.84075
BN4303 control	1	1	0.36942	0.511687	0.571701	0.508152	0.1966	6.74273	0.526072	0.890899	0.202127	0.193893	1.03766	4.66971	0.0519524	0.11529	0.890899	0.884745	4.51064	5.78908	0.608502	0.163044	14.1559	1.89649	1.05214	1.26868	0.961483	2.79594	0.451668	5.51489	0.0130784	0.0159902	1.17555	1.63959	1.1355	1.3692	3.37137	0.974905	0.321599	0.974905		Combination	Blackleg scores	CYP81F1-Bol028914	CYP81F1-Bol017375	CYP81F1-Bol017376	CYP81F2-Bol012237	CYP81F2-Bol014239	CYP81F2-Bol026044
BN4303 control	2	1	0.289172	0.528509	0.586417	0.510506	0.20733	4.89056	0.441351	0.594604	0.193446	0.411796	1.95884	2.8481	0.0575117	0.0994421	1.27456	0.90125	4.40762	3.53081	0.558644	1.44393	22.4711	2.56685	0.946058	0.429283	0.895025	1.8025	0.615572	5.50217	4.16986	0.0253829	1.93187	1.19748	1.07177	1.11729	2.53151	1.27456	0.275476	0.97942		BN4059-03-02s (HS)	9	0.680231	0.302804	1.0172	0.391992	2.79907	1.26663
BN4303 control	3	1	0.33342	0.523687	0.577701	0.506152	0.199974	6.74273	0.526072	0.890899	0.202127	0.193893	1.03766	4.66971	0.0519524	0.11529	0.890899	0.887745	4.51064	5.78908	0.608502	0.163044	14.1559	1.89649	1.05214	1.26868	0.961483	2.79594	0.451668	5.51489	0.0130784	0.0159902	1.17555	1.63959	1.1355	1.3692	3.37137	0.974905	0.321599	0.974905		BN4059-00-100s (HS)	8	1.06911	1.29807	2.28652	0.215291	0.450532	1.04474
BN4303 mock	1	2	0.256435	0.943874	0.725309	0.609909	0.405189	4.16024	0.631418	0.97716	0.258219	0.265478	1.18646	1.52274	0.0489233	0.0479165	1.03288	0.880666	26.1125	1.65481	0.788218	2.24492	43.3112	3.28676	1.2283	0.911722	0.80478	1.5874	0.455861	66.104	2.56093	3.28676	4.16024	2.27626	3.93583	0.82169	2.47369	1.17827	0.549681	1.2283		BN4072-03-02s (S)	7	0.437333	1.11242	0.886505	1.76302	3.00993	6.91236
BN4303 mock	2	2	0.205423	0.63581	0.52003	0.530957	0.166855	3.49833	0.425334	0.82169	0.355191	0.399611	1.70133	3.93583	0.0789272	0.0527994	1.24545	0.557354	15.3128	0.990801	0.343092	2.94173	30.6256	2.70695	0.816014	0.63581	0.720298	1.03288	0.911722	94.7902	1.46071	1.36289	1.4914	2.61474	2.63293	0.7457	2.10916	1.47087	0.370274	0.756109		BN4072-00-100s (S)	7	0.163647	1.24698	0.829597	0.670509	1.99808	2.79831
BN4303 mock	3	2	0.224353	0.811874	0.633085	0.577909	0.288189	3.82929	0.528376	0.899425	0.306705	0.332545	1.4439	2.72928	0.0639253	0.050358	1.13916	0.725067	20.7126	1.32281	0.565655	2.59333	36.9684	2.99685	1.02216	0.773766	0.762539	1.31014	0.683792	80.4471	2.01082	2.32482	2.82582	2.4455	3.28438	0.783695	2.29143	1.32457	0.459978	0.992206		BN4098-03-02s (S)	7	1.55838	1.4216	1.60862	5.28923	33.5471	9.2097
BN4303 03-02s	1	4	0.118531	0.477421	0.445449	0.382447	0.387786	12.9361	0.854607	0.33064	0.240371	0.11529	2.04675	7.4127	0.148995	0.188591	1.35974	0.0867696	12.3234	0.579682	0.884745	7.07796	25.6935	8.18699	1.49831	0.470848	0.544624	0.559936	1.24258	49.9819	6.24774	5.14558	2.95536	13.2998	21.4564	1.90968	2.08975	2.06098	0.36942	4.03714		BN4098-00-100s (MR)	5	0.447628	0.70478	0.685032	1.14243	8.05188	5.89213
BN4303 03-02s	2	4	0.166855	0.440333	0.597358	0.97716	0.320116	11.7942	0.943874	0.538369	0.220166	0.178831	1.42076	7.34451	0.0834275	0.109323	1.16473	0.107818	14.0907	0.740549	0.4954	3.7755	36.9286	11.9312	1.57644	0.593231	0.367717	1.03288	2.54324	42.7149	8.67381	1.9141	3.26406	13.8007	23.0495	1.96791	2.80241	2.50822	0.740549	2.32409		BN4303-03-02s (MR)	4	0.576135	3.71032	1.51833	1.10046	5.54089	6.7754
BN4303 03-02s	3	3	0.135308	0.455421	0.515449	0.657447	0.356786	12.3651	0.899241	0.434504	0.230269	0.14706	1.73376	7.37861	0.116211	0.148957	1.26224	0.0997696	13.207	0.660115	0.690073	5.42673	31.3111	10.0591	1.53737	0.53204	0.456171	0.796406	1.89291	46.3484	7.46078	3.52984	3.10971	13.5502	22.253	1.9388	2.44608	2.2846	0.554984	3.18062		BN4303-00-100s (R)	2	0.60502	3.68009	2.0862	0.941014	7.79458	5.31349
BN4303 00-100s	1	2	0.18471	0.831238	0.820672	0.764895	0.454809	13.2998	1.3692	0.228986	0.377182	0.16647	2.81539	0.276114	0.0809589	0.132433	3.70635	6.78963	43.2112	0.909618	0.595979	1.69741	19.204	13.2079	1.41748	2.16345	2.88786	3.1456	3.09513	48.9533	5.43897	3.08086	1.59475	17.9179	17.7942	1.59475	2.57279	2.1785	0.770215	2.03261
BN4303 00-100s	2	2	0.399611	0.939523	0.920188	0.874583	0.66281	19.6983	1.51222	0.681444	0.282567	0.47522	3.08799	2.50822	0.155681	0.122145	3.86375	6.63512	45.1504	2.08012	1.28046	1.9816	37.9668	18.5927	1.81085	2.92141	3.45017	4.55252	6.00709	48.391	9.36103	6.61924	3.72352	20.2054	17.1088	1.78592	4.64818	1.77358	1.33484	2.56093
BN4303 00-100s	3	3	0.29471	0.888238	0.713672	0.823489	0.568092	16.4991	1.44071	0.455215	0.329875	0.320845	2.95169	1.39217	0.11832	0.127289	3.78505	6.78963	44.1808	1.49487	0.938221	1.8395	28.5854	15.9003	1.61417	2.54243	3.16901	3.84906	4.55111	48.6721	7.4	4.85005	2.65914	19.0617	17.4515	1.69034	3.61049	1.97604	1.05253	2.29677
[truncated: 32 more columns]
